# Supplementary material for: Cytokine ranking via mutual information algorithm correlates cytokine profiles with presenting disease severity in patients infected with SARS-CoV-2
Source: eLife. 2021 Jan 14;10:e64958. doi: 10.7554/eLife.64958 (PMC7872512; doi:10.7554/eLife.64958)
Supplement: Figure 3—source data 1. — Source Data Table 1. Mutual algorithm criteria table. *Documented obesity or overweight for height < 99th percentile. Source Data Table 2. Patient information. [file elife-64958-fig3-data1.zip › Figure3sourcedata3.csv]

Record ID	1. Age	2. Sex	Race + Ethnicity	Health Insurance	Smoking	7. Living situation	8. Check all that apply (choice=Chronic lung disease (such as asthma, COPD, or emphysema))	8. Check all that apply (choice=Chronic kidney disease)	8. Check all that apply (choice=Heart disease (e.g., previous heart attack, afib, history of stents))	8. Check all that apply (choice=High blood pressure)	8. Check all that apply (choice=Diabetes)	8. Check all that apply (choice=Previous stroke)	Obesity	Overweight or Obese	Number of Chronic Conditions	9. Household contact with positive coronavirus test or probable coronavirus infection?	Breathing Difficulty or Shortness of Breath	Fever	Cough	Change in taste or smell	Rash	GI symptoms (Abdominal pain, vomiting, diarrhea)	Neuro symptoms (e.g., stroke-like sx)	Sore throat	Chest pain	Number of Symptoms (range 0-9)	11. ED Disposition	12. ED Diagnosis (Check all that apply) (choice=COVID-19)	12. ED Diagnosis (Check all that apply) (choice=Pneumonia)	12. ED Diagnosis (Check all that apply) (choice=Other)	13. COVID-19 PCR Testing	14. Chest X-ray	16. Medications in the ED (Check all that apply) (choice=Bronchodilators (e.g., Albuterol))	16. Medications in the ED (Check all that apply) (choice=Steroids (e.g., Prednisone))	16. Medications in the ED (Check all that apply) (choice=Azithromycin)	16. Medications in the ED (Check all that apply) (choice=Hydroxychloroquine)	16. Medications in the ED (Check all that apply) (choice=Antibiotic, other)	16. Medications in the ED (Check all that apply) (choice=Other)	Oxygen>6L/min, BIPAP, CPAP or intubation	Any amount of supplemental oxygen	Abnormal vital sign (any) - (only severe HTN)	Abnormal RR	Abnormal Temp	Abnormal HR	Abnormal BP (severe)	Number Abnormal vital sign	COVID Severity Score	G-CSF	IFNa2
1	43	Male	Black	Medicare	Quit	Homeless/ no regular address (e.g., shelter, street)	No	No	Yes	No	Yes	No	FALSE	FALSE	2	Yes	No	No	No	No	No	No	No	No	No	0	Discharged - home	Yes	No	No	Positive	Normal	No	No	No	No	No	No	FALSE	FALSE	FALSE	FALSE	FALSE	FALSE	FALSE	0	2	2.4	30.21306436
2	67	Male	Black	Private	Never	Private residence (e.g., house/ apartment)	No	No	No	Yes	Yes	No	FALSE	FALSE	2	Yes	Yes	Yes	Yes	Yes	No	No	No	No	No	4	Admission - ICU or Step-down	Yes	Yes	No	Positive	Abnormal	Yes	No	No	No	Yes	No	TRUE	TRUE	TRUE	TRUE	FALSE	TRUE	FALSE	2	5	568.3290283	153.8499992
4	64	Male	Hispanic	Medicaid	Never	Private residence (e.g., house/ apartment)	No	Yes	Yes	Yes	Yes	Yes	FALSE	TRUE	6	No	No	Yes	Yes	No	No	Yes	No	Yes	Yes	5	Admission - floor	Yes	Yes	No	Positive	Abnormal	No	No	No	No	No	No	FALSE	FALSE	TRUE	TRUE	TRUE	FALSE	FALSE	2	3	115.2227118	37.80897897
5	73	Male	White	Medicare	Quit	Nursing home/ skilled nursing facility	Yes	No	Yes	Yes	No	Yes	TRUE	TRUE	4	Yes	Yes	No	No	No	No	No	No	No	No	1	Admission - floor	Yes	No	No	Positive	Normal	No	No	Yes	No	Yes	No	TRUE	TRUE	TRUE	TRUE	FALSE	FALSE	FALSE	1	4	2.4	19.33709741
6	50	Male	Other	Medicaid	Never	Private residence (e.g., house/ apartment)	Yes	No	No	No	Yes	No	FALSE	FALSE	1	No	Yes	Yes	Yes	No	No	No	No	No	Yes	4	Admission - floor	Yes	Yes	No	Positive	Abnormal	Yes	No	No	No	No	No	FALSE	TRUE	TRUE	TRUE	FALSE	FALSE	TRUE	2	4	85.76169693	32.7876313
7	35	Male	White	Medicaid	Never	Private residence (e.g., house/ apartment)	Yes	No	No	No	No	No	FALSE	FALSE	0	No	Yes	Yes	Yes	No	No	Yes	No	No	Yes	5	Discharged - home	No	No	Yes	Positive	Normal	No	No	No	No	No	No	FALSE	FALSE	FALSE	FALSE	FALSE	FALSE	TRUE	1	2	59.36999646	108.7767218
8	57	Male	Other	Medicaid	Never	Private residence (e.g., house/ apartment)	No	No	No	Yes	No	No	FALSE	FALSE	1	No	Yes	Yes	No	No	No	No	No	No	No	2	Admission - ICU or Step-down	Yes	Yes	No	Positive	Abnormal	No	No	No	No	No	No	TRUE	TRUE	TRUE	FALSE	FALSE	TRUE	TRUE	2	5	0.89208141	50.94126637
11	61	Male	Asian	Private	Never	Private residence (e.g., house/ apartment)	No	No	No	Yes	Yes	Yes	FALSE	FALSE	3	No	No	Yes	No	No	No	Yes	No	No	No	2	Discharged - home	Yes	No	No	Positive	Abnormal	No	No	Yes	No	No	No	FALSE	FALSE	TRUE	FALSE	FALSE	FALSE	FALSE	0	2	2.4	47.44268212
13	17	Female	Other	Private	Never	Private residence (e.g., house/ apartment)	No	No	No	No	No	No	FALSE	FALSE	0	No	No	No	Yes	No	No	Yes	No	No	Yes	3	Discharged - home	No	No	Yes	Positive	Normal	No	No	No	No	No	No	FALSE	FALSE	FALSE	FALSE	FALSE	FALSE	TRUE	1	2	2.4	16.41772877
15	48	Female	White	Medicaid	Active	Private residence (e.g., house/ apartment)	Yes	No	No	Yes	No	No	TRUE	TRUE	2	No	Yes	No	Yes	No	No	No	No	No	No	2	Discharged - home	No	No	Yes	Negative	Normal	Yes	Yes	No	No	No	No	FALSE	FALSE	TRUE	FALSE	FALSE	FALSE	FALSE	0	1	16.79936798	40.26397806
16	25	Male	Hispanic	No Insurance	Never	Private residence (e.g., house/ apartment)	No	No	No	No	No	No	FALSE	FALSE	0	No	No	No	No	No	No	Yes	Yes	No	No	2	Discharged - home	No	No	Yes	Negative	Not performed	No	No	No	No	No	Yes	FALSE	FALSE	TRUE	FALSE	TRUE	FALSE	FALSE	1	1	2.4	24.12232997
17	28	Male	Other	Private	Never	Private residence (e.g., house/ apartment)	No	No	No	No	No	No	FALSE	FALSE	0	No	Yes	Yes	Yes	No	No	Yes	No	No	No	4	Discharged - home	Yes	No	No	Positive	Abnormal	Yes	No	No	No	No	Yes	FALSE	FALSE	TRUE	TRUE	FALSE	FALSE	TRUE	2	2	169.8210691	116.5417208
21	44	Male	Hispanic	No Insurance	Quit	Private residence (e.g., house/ apartment)	No	No	No	No	Yes	No	FALSE	FALSE	2	No	No	No	No	Yes	No	No	No	No	No	1	Discharged - home	No	No	Yes	Positive	Abnormal	No	No	No	No	No	Yes	FALSE	FALSE	FALSE	FALSE	FALSE	FALSE	TRUE	1	2	76.42527848	84.67163462
23	51	Male	Other	Medicaid	Active	Private residence (e.g., house/ apartment)	No	No	No	No	No	No	FALSE	FALSE	0	Unknown	No	No	No	No	No	Yes	No	No	No	1	Discharged - home	No	No	Yes	Negative	Not performed	No	No	No	No	No	Yes	FALSE	FALSE	FALSE	FALSE	TRUE	FALSE	FALSE	1	1	14.66262076	76.30595844
24	30	Male	Black	Medicaid	Active	Homeless/ no regular address (e.g., shelter, street)	No	No	No	No	No	No	FALSE	FALSE	0	Yes	Yes	No	No	No	No	Yes	No	No	Yes	3	Discharged - home	No	No	Yes	Negative	Normal	No	No	No	No	No	No	FALSE	FALSE	FALSE	TRUE	FALSE	FALSE	FALSE	1	1	2.4	16.41772877
26	35	Female	Other	Private	Never	Private residence (e.g., house/ apartment)	No	No	No	No	No	No	FALSE	TRUE	1	Yes	No	Yes	No	Yes	No	Yes	Yes	No	Yes	5	Discharged - home	Yes	Yes	No	Positive	Abnormal	No	No	Yes	No	No	No	FALSE	FALSE	TRUE	FALSE	FALSE	FALSE	FALSE	0	2	35.27904103	22.16148505
29	48	Male	Hispanic	Medicare	Never	Private residence (e.g., house/ apartment)	No	No	No	Yes	Yes	No	FALSE	FALSE	2	No	Yes	No	Yes	Yes	No	No	No	No	No	3	Admission - floor	Yes	Yes	No	Positive	Abnormal	No	No	No	No	No	No	FALSE	TRUE	TRUE	TRUE	FALSE	FALSE	FALSE	1	4	27.87960102	40.26397806
31	55	Male	Hispanic	Private	Never	Private residence (e.g., house/ apartment)	No	No	No	No	No	No	FALSE	FALSE	0	No	No	No	No	No	No	Yes	Yes	No	No	2	Discharged - home	No	No	Yes	Negative	Not performed	No	No	No	No	No	No	FALSE	FALSE	TRUE	FALSE	FALSE	TRUE	FALSE	1	1	2.4	32.7876313
33	30	Female	White	Private	Never	Private residence (e.g., house/ apartment)	No	No	No	No	No	No	FALSE	FALSE	0	No	Yes	Yes	No	No	No	Yes	No	No	Unknown	3	Discharged - home	Yes	No	Yes	Positive	Normal	No	No	No	No	No	No	FALSE	FALSE	TRUE	FALSE	FALSE	FALSE	FALSE	0	2	2.4	49.78116401
35	33	Male	Hispanic	Private	Never	Private residence (e.g., house/ apartment)	No	No	No	No	No	No	FALSE	FALSE	0	No	No	No	No	No	No	Yes	Yes	No	No	2	Admission - ICU or Step-down	Yes	No	Yes	Positive	Normal	No	No	No	No	No	Yes	FALSE	FALSE	TRUE	TRUE	FALSE	TRUE	FALSE	2	5	16.49351816	37.34459005
42	71	Female	White	Medicare	Never	Private residence (e.g., house/ apartment)	No	No	No	Yes	No	No	TRUE	TRUE	2	Yes	Yes	Yes	Yes	No	No	No	No	No	No	3	Admission - ICU or Step-down	Yes	Yes	No	Positive	Abnormal	Yes	No	Yes	No	Yes	No	TRUE	TRUE	TRUE	FALSE	TRUE	FALSE	FALSE	1	5	2.4	52.09554329
44	54	Female	Asian	Medicaid	Never	Private residence (e.g., house/ apartment)	No	No	No	No	No	No	FALSE	FALSE	0	Unknown	Yes	Yes	Yes	No	No	Yes	Yes	No	No	5	Discharged - home	Yes	No	No	Positive	Abnormal	No	No	No	No	No	Yes	FALSE	FALSE	TRUE	FALSE	FALSE	FALSE	TRUE	1	2	30.58703631	35.31810293
45	30	Male	Other	Private	Never	Private residence (e.g., house/ apartment)	No	No	No	No	No	No	FALSE	FALSE	0	No	No	Yes	Yes	No	No	No	Yes	Yes	No	4	Discharged - home	Yes	No	No	Negative	Abnormal	No	No	No	No	No	No	FALSE	FALSE	FALSE	FALSE	TRUE	FALSE	FALSE	1	1	2.4	32.7876313
46	74	Female	Hispanic	Medicare	Never	Private residence (e.g., house/ apartment)	No	No	No	Yes	No	No	FALSE	FALSE	1	Unknown	No	No	No	No	No	Yes	Yes	No	No	2	Discharged - home	No	No	Yes	Positive	Not performed	No	No	No	No	No	Yes	FALSE	FALSE	TRUE	FALSE	TRUE	FALSE	FALSE	1	2	106.6316105	160.1630198
48	53	Female	Hispanic	Private	Never	Private residence (e.g., house/ apartment)	No	No	No	No	No	No	FALSE	FALSE	0	No	No	Yes	Yes	No	No	Yes	Yes	No	Yes	5	Admission - floor	Yes	No	No	Positive	Abnormal	No	No	No	No	No	Yes	FALSE	TRUE	TRUE	FALSE	TRUE	FALSE	FALSE	1	4	2.4	45.07836173
49	85	Female	Hispanic	Medicare	Never	Private residence (e.g., house/ apartment)	No	No	No	Yes	No	No	FALSE	FALSE	1	Unknown	No	No	No	No	No	Yes	Yes	No	No	2	Transfer	No	No	Yes	Positive	Abnormal	No	No	No	No	No	No	FALSE	FALSE	FALSE	FALSE	FALSE	TRUE	FALSE	1	3	5.785769112	56.65795174
53	80	Male	Hispanic	Medicare	Never	Private residence (e.g., house/ apartment)	No	No	No	Yes	No	No	FALSE	FALSE	1	Yes	Yes	No	No	No	No	No	No	No	No	1		Yes	No	No	Positive	Abnormal	No	No	No	No	No	No	FALSE	TRUE	TRUE	FALSE	FALSE	TRUE	FALSE	1	4	37.27387427	61.1402695
62	77	Male	Hispanic	Medicare	Quit	Private residence (e.g., house/ apartment)	No	Yes	Yes	Yes	Yes	No	FALSE	FALSE	4	Unknown	No	No	Yes	No	No	No	Yes	No	No	2		No	No	Yes	Positive	Normal	No	No	No	No	No	No	FALSE	FALSE	FALSE	FALSE	TRUE	FALSE	FALSE	1	3	2.4	49.78116401
63	42	Female	Hispanic	No Insurance	Never	Private residence (e.g., house/ apartment)	No	No	No	No	No	No	FALSE	FALSE	0	Yes	Yes	Yes	Yes	No	No	No	Yes	No	Yes	5	Admission - floor	Yes	No	Yes	Positive	Abnormal	No	No	No	No	No	No	FALSE	FALSE	TRUE	TRUE	FALSE	TRUE	FALSE	2	3	11.04100964	80.51287883
69	82	Male	Black	Medicare	Quit	Private residence (e.g., house/ apartment)	No	No	No	Yes	No	No	FALSE	FALSE	1	Unknown	No	No	No	No	No	No	Yes	No	No	1	Discharged - home	No	No	Yes	Negative	Abnormal	No	No	No	No	No	Yes	FALSE	FALSE	TRUE	FALSE	FALSE	FALSE	FALSE	0	1	2.4	22.16148505
70	23	Male	Hispanic	Medicaid	Never	Private residence (e.g., house/ apartment)	Yes	No	No	No	No	No	FALSE	FALSE	0	Unknown	Yes	No	Yes	No	No	No	No	No	No	2	Discharged - home	Yes	No	Yes	Positive	Normal	Yes	Yes	No	No	No	No	FALSE	FALSE	TRUE	FALSE	TRUE	FALSE	FALSE	1	2	2.4	24.90801609
71	23	Female	Black	Medicaid	Active	Homeless/ no regular address (e.g., shelter, street)	No	No	No	No	No	No	FALSE	FALSE	0	No	No	No	Yes	No	No	No	No	Yes		2	Discharged - home	No	No	Yes	Negative	Normal	No	No	No	No	No	No	FALSE	FALSE	TRUE	FALSE	TRUE	FALSE	FALSE	1	1	27.87960102	16.41772877
76	20	Male	Hispanic	No Insurance	Never	Private residence (e.g., house/ apartment)	No	No	No	No	No	No	FALSE	FALSE	0	No	Yes	Yes	Yes	No	No	Yes	Yes	Yes	No	6	Discharged - home	No	No	Yes	Negative	Normal	No	No	No	No	Yes	No	FALSE	FALSE	FALSE	TRUE	FALSE	TRUE	FALSE	2	1	2.4	6.723718928
77	21	Male	Hispanic	Medicaid	Never	Private residence (e.g., house/ apartment)	Yes	No	No	No	No	No	FALSE	FALSE	0	Unknown	Yes	Yes	No	No	No	Yes	No	No	Yes	4	Discharged - home	Yes	No	No	Positive	Normal	No	No	No	No	No	No	FALSE	FALSE	FALSE	FALSE	FALSE	TRUE	FALSE	1	2	37.93684969	31.506178
78	72	Male	Hispanic	Medicare	Quit	Private residence (e.g., house/ apartment)	Yes	No	No	Yes	No	No	FALSE	FALSE	1	No	Yes	Yes	Yes	No	No	Yes	No	No	Yes	5	Admission - floor	Yes	Yes	No	Positive	Abnormal	Yes	Yes	No	No	No	Yes	FALSE	FALSE	FALSE	FALSE	FALSE	FALSE	FALSE	0	3	19.61438904	30.21306436
79	75	Male	White	Medicare	Quit	Private residence (e.g., house/ apartment)	Yes	No	No	Yes	No	No	FALSE	FALSE	1	No	Yes	No	No	No	No	Yes	Yes	No	Yes	4	Discharged - home	No	No	Yes	Negative	Normal	No	No	No	No	No	Yes	FALSE	TRUE	TRUE	FALSE	FALSE	FALSE	FALSE	0	1	9.56608514	76.30595844
82	91	Female	White	Medicare	Quit	Nursing home/ skilled nursing facility	No	Yes	Yes	Yes	Yes	No	FALSE	FALSE	4	Unknown	Yes	No	Yes	No	No	No	No	No	No	2	Discharged - skilled nursing facility	Yes	No	No	Positive	Abnormal	No	No	No	No	No	No	FALSE	TRUE	TRUE	FALSE	FALSE	FALSE	FALSE	0	4	94.40065201	112.674035
84	41	Female	Hispanic	Private	Never	Private residence (e.g., house/ apartment)	No	No	No	No	No	No	FALSE	FALSE	0	Yes	Yes	Yes	Yes	No	No	No	Yes	No	Yes	5	Discharged - home	No	No	Yes	Positive	Normal	No	No	No	No	No	No	FALSE	FALSE	TRUE	FALSE	FALSE	TRUE	TRUE	2	2	2.4	27.58885607
94	50	Male	Hispanic	Medicaid	Never	Private residence (e.g., house/ apartment)	No	No	No	No	No	No	FALSE	FALSE	0	No	Yes	Yes	Yes	No	No	Yes	Yes	Yes	Yes	7	Admission - floor	Yes	Yes	No	Positive	Abnormal	No	No	No	No	No	Yes	FALSE	FALSE	TRUE	FALSE	FALSE	TRUE	TRUE	2	3	16.79936798	40.26397806
101	19	Male	Hispanic	No Insurance	Never	Private residence (e.g., house/ apartment)	No	No	No	No	No	No	FALSE	FALSE	0	Unknown	No	No	Yes	No	No	No	No	Yes	No	2	Discharged - home	No	No	Yes	Positive	Normal	No	No	No	No	No	No	FALSE	FALSE	TRUE	FALSE	TRUE	TRUE	FALSE	2	2	2.4	13.37764144
102	63	Female	Hispanic	Medicare	Never	Private residence (e.g., house/ apartment)	No	No	No	Yes	Yes	No	FALSE	FALSE	2	Unknown	Yes	Yes	No	No	No	No	Yes	No	No	3		Yes	Yes	No	Positive	Abnormal	No	No	No	No	No	No	FALSE	TRUE	TRUE	FALSE	TRUE	TRUE	FALSE	2	4	5.008047101	61.1402695
103	73	Male	White	Medicare	Quit	Nursing home/ skilled nursing facility	Yes	No	No	Yes	No	No	TRUE	TRUE	2	Unknown	Yes	Yes	Yes	No	No	Yes	Yes	No	No	5	Admission - ICU or Step-down	Yes	Yes	Yes	Positive	Abnormal	No	No	No	No	No	Yes	TRUE	TRUE	TRUE	FALSE	TRUE	FALSE	FALSE	1	5	54.24286058	143.811264
115	35	Female	White	Medicare	Active	Private residence (e.g., house/ apartment)	No	No	No	No	No	No	FALSE	FALSE	1	Yes	Yes	No	Yes	Unknown	No	No	No	Yes	No	3	Discharged - home	No	No	Yes	Negative	Normal	No	No	No	No	No	Yes	FALSE	FALSE	TRUE	FALSE	TRUE	TRUE	FALSE	2	1	2.4	47.44268212
118	22	Female	Hispanic	Medicaid	Never	Private residence (e.g., house/ apartment)	No	No	No	No	No	No	FALSE	FALSE	0	No	Yes	Yes	No	No	No	Yes	No	No	Yes	4	Admission - floor	Yes	Yes	No	Positive	Abnormal	No	No	Yes	No	Yes	Yes	FALSE	FALSE	TRUE	FALSE	TRUE	FALSE	FALSE	1	3	66.99392144	19.33709741
122	51	Male	Hispanic	Medicaid	Never	Private residence (e.g., house/ apartment)	No	No	No	Yes	No	No	FALSE	FALSE	1	Unknown	Yes	Yes	Yes	No	No	Yes	No	Yes	No	5	Admission - ICU or Step-down	Yes	No	No	Positive	Abnormal	No	No	No	No	No	Yes	TRUE	TRUE	TRUE	FALSE	TRUE	FALSE	FALSE	1	5	59.05057722	56.65795174
126	27	Female	Asian	Private	Never	Private residence (e.g., house/ apartment)	No	No	No	No	No	No	FALSE	FALSE	0		Yes	Yes	Yes	No	No	Yes	No	No	No	4	Discharged - home	Yes	No	Yes	Positive	Normal	Yes	No	Yes	No	No	Yes	FALSE	FALSE	TRUE	FALSE	TRUE	FALSE	FALSE	1	2	2.4	35.31810293
127	44	Female	Black	Private	Quit	Private residence (e.g., house/ apartment)	No	No	No	No	No	No	FALSE	FALSE	0	No	Yes	Yes	Yes	No	No	Yes	No	Yes	No	5	Discharged - home	No	No	Yes	Negative	Normal	No	No	No	No	No	Yes	FALSE	FALSE	TRUE	FALSE	TRUE	TRUE	FALSE	2	1	95.62935915	104.8482343
130	68	Female	White	Medicare	Never	Nursing home/ skilled nursing facility	No	Yes	Yes	No	Yes	No	TRUE	TRUE	5	Unknown	Yes	No	No	No	No	No	No	No	Yes	2	Admission - floor	Yes	Yes	No	Positive	Abnormal	Yes	No	No	No	No	Yes	FALSE	TRUE	TRUE	TRUE	FALSE	FALSE	FALSE	1	4	35.9449909	52.09554329
300	NA	NA	NA	Unknown	NA	Unknown	NA	NA	NA	NA	NA	NA	NA	NA	NA	No	No	No	No	No	No	No	No	No	No	0	Normal Control	No	No	No	Negative	Not performed	No	No	No	No	No	No	FALSE	FALSE	FALSE	FALSE	FALSE	FALSE	FALSE	0	0	2.4	13.37764144
301	NA	NA	NA	Unknown	NA	Unknown	NA	NA	NA	NA	NA	NA	NA	NA	NA	No	No	No	No	No	No	No	No	No	No	0	Normal Control	No	No	No	Negative	Not performed	No	No	No	No	No	No	FALSE	FALSE	FALSE	FALSE	FALSE	FALSE	FALSE	0	0	2.4	4
302	NA	NA	NA	Unknown	NA	Unknown	NA	NA	NA	NA	NA	NA	NA	NA	NA	No	No	No	No	No	No	No	No	No	No	0	Normal Control	No	No	No	Negative	Not performed	No	No	No	No	No	No	FALSE	FALSE	FALSE	FALSE	FALSE	FALSE	FALSE	0	0	2.4	4
303	NA	NA	NA	Unknown	NA	Unknown	NA	NA	NA	NA	NA	NA	NA	NA	NA	No	No	No	No	No	No	No	No	No	No	0	Normal Control	No	No	No	Negative	Not performed	No	No	No	No	No	No	FALSE	FALSE	FALSE	FALSE	FALSE	FALSE	FALSE	0	0	2.4	16.41772877
304	NA	NA	NA	Unknown	NA	Unknown	NA	NA	NA	NA	NA	NA	NA	NA	NA	No	No	No	No	No	No	No	No	No	No	0	Normal Control	No	No	No	Negative	Not performed	No	No	No	No	No	No	FALSE	FALSE	FALSE	FALSE	FALSE	FALSE	FALSE	0	0	2.4	16.41772877
1842	27	Female	NA	Unknown	NA	Unknown	NA	NA	NA	NA	NA	NA	NA	NA	NA	No	No	No	No	No	No	No	No	No	No	0	Normal Control	No	No	No	Negative	Not performed	No	No	No	No	No	No	FALSE	FALSE	FALSE	FALSE	FALSE	FALSE	FALSE	0	0	2.4	46.10836212
1936	32	Male	NA	Unknown	NA	Unknown	NA	NA	NA	NA	NA	NA	NA	NA	NA	No	No	No	No	No	No	No	No	No	No	0	Normal Control	No	No	No	Negative	Not performed	No	No	No	No	No	No	FALSE	FALSE	FALSE	FALSE	FALSE	FALSE	FALSE	0	0	2.4	304.1911263
1951	70	Female	NA	Unknown	NA	Unknown	NA	NA	NA	NA	NA	NA	NA	NA	NA	No	No	No	No	No	No	No	No	No	No	0	Normal Control	No	No	No	Negative	Not performed	No	No	No	No	No	No	FALSE	FALSE	FALSE	FALSE	FALSE	FALSE	FALSE	0	0	3.237199835	94.9514991
2878	20	Female	NA	Unknown	NA	Unknown	NA	NA	NA	NA	NA	NA	NA	NA	NA	No	No	No	No	No	No	No	No	No	No	0	Normal Control	No	No	No	Negative	Not performed	No	No	No	No	No	No	FALSE	FALSE	FALSE	FALSE	FALSE	FALSE	FALSE	0	0	2.4	1.434358954
2884	56	Female	NA	Unknown	NA	Unknown	NA	NA	NA	NA	NA	NA	NA	NA	NA	No	No	No	No	No	No	No	No	No	No	0	Normal Control	No	No	No	Negative	Not performed	No	No	No	No	No	No	FALSE	FALSE	FALSE	FALSE	FALSE	FALSE	FALSE	0	0	2.4	358.5296743
2937	56	Male	NA	Unknown	NA	Unknown	NA	NA	NA	NA	NA	NA	NA	NA	NA	No	No	No	No	No	No	No	No	No	No	0	Normal Control	No	No	No	Negative	Not performed	No	No	No	No	No	No	FALSE	FALSE	FALSE	FALSE	FALSE	FALSE	FALSE	0	0	2.4	94.9514991
2976	62	Male	NA	Unknown	NA	Unknown	NA	NA	NA	NA	NA	NA	NA	NA	NA	No	No	No	No	No	No	No	No	No	No	0	Normal Control	No	No	No	Negative	Not performed	No	No	No	No	No	No	FALSE	FALSE	FALSE	FALSE	FALSE	FALSE	FALSE	0	0	2.4	94.9514991
2995	76	Male	NA	Unknown	NA	Unknown	NA	NA	NA	NA	NA	NA	NA	NA	NA	No	No	No	No	No	No	No	No	No	No	0	Normal Control	No	No	No	Negative	Not performed	No	No	No	No	No	No	FALSE	FALSE	FALSE	FALSE	FALSE	FALSE	FALSE	0	0	2.4	145.6492418
3007	30	Female	NA	Unknown	NA	Unknown	NA	NA	NA	NA	NA	NA	NA	NA	NA	No	No	No	No	No	No	No	No	No	No	0	Normal Control	No	No	No	Negative	Not performed	No	No	No	No	No	No	FALSE	FALSE	FALSE	FALSE	FALSE	FALSE	FALSE	0	0	2.4	94.9514991
3051	62	Male	NA	Unknown	NA	Unknown	NA	NA	NA	NA	NA	NA	NA	NA	NA	No	No	No	No	No	No	No	No	No	No	0	Normal Control	No	No	No	Negative	Not performed	No	No	No	No	No	No	FALSE	FALSE	FALSE	FALSE	FALSE	FALSE	FALSE	0	0	2.4	46.10836212
3071	33	Female	NA	Unknown	NA	Unknown	NA	NA	NA	NA	NA	NA	NA	NA	NA	No	No	No	No	No	No	No	No	No	No	0	Normal Control	No	No	No	Negative	Not performed	No	No	No	No	No	No	FALSE	FALSE	FALSE	FALSE	FALSE	FALSE	FALSE	0	0	2.4	358.5296743
3072	40	Male	NA	Unknown	NA	Unknown	NA	NA	NA	NA	NA	NA	NA	NA	NA	No	No	No	No	No	No	No	No	No	No	0	Normal Control	No	No	No	Negative	Not performed	No	No	No	No	No	No	FALSE	FALSE	FALSE	FALSE	FALSE	FALSE	FALSE	0	0	2.4	145.6492418
3137	57	Female	NA	Unknown	NA	Unknown	NA	NA	NA	NA	NA	NA	NA	NA	NA	No	No	No	No	No	No	No	No	No	No	0	Normal Control	No	No	No	Negative	Not performed	No	No	No	No	No	No	FALSE	FALSE	FALSE	FALSE	FALSE	FALSE	FALSE	0	0	16.37903986	1.434358954
7865	70	Male	NA	Unknown	NA	Unknown	NA	NA	NA	NA	NA	NA	NA	NA	NA	No	No	No	No	No	No	No	No	No	No	0	Normal Control	No	No	No	Negative	Not performed	No	No	No	No	No	No	FALSE	FALSE	FALSE	FALSE	FALSE	FALSE	FALSE	0	0	314.9719415	250.5077027
9219	50	Female	NA	Unknown	NA	Unknown	NA	NA	NA	NA	NA	NA	NA	NA	NA	No	No	No	No	No	No	No	No	No	No	0	Normal Control	No	No	No	Negative	Not performed	No	No	No	No	No	No	FALSE	FALSE	FALSE	FALSE	FALSE	FALSE	FALSE	0	0	11.95307096	94.9514991
9245	46	Female	NA	Unknown	NA	Unknown	NA	NA	NA	NA	NA	NA	NA	NA	NA	No	No	No	No	No	No	No	No	No	No	0	Normal Control	No	No	No	Negative	Not performed	No	No	No	No	No	No	FALSE	FALSE	FALSE	FALSE	FALSE	FALSE	FALSE	0	0	2.4	145.6492418
9274	34	Male	NA	Unknown	NA	Unknown	NA	NA	NA	NA	NA	NA	NA	NA	NA	No	No	No	No	No	No	No	No	No	No	0	Normal Control	No	No	No	Negative	Not performed	No	No	No	No	No	No	FALSE	FALSE	FALSE	FALSE	FALSE	FALSE	FALSE	0	0	2.4	46.10836212
9291	61	Female	NA	Unknown	NA	Unknown	NA	NA	NA	NA	NA	NA	NA	NA	NA	No	No	No	No	No	No	No	No	No	No	0	Normal Control	No	No	No	Negative	Not performed	No	No	No	No	No	No	FALSE	FALSE	FALSE	FALSE	FALSE	FALSE	FALSE	0	0	2.4	1.434358954
9398	50	Male	NA	Unknown	NA	Unknown	NA	NA	NA	NA	NA	NA	NA	NA	NA	No	No	No	No	No	No	No	No	No	No	0	Normal Control	No	No	No	Negative	Not performed	No	No	No	No	No	No	FALSE	FALSE	FALSE	FALSE	FALSE	FALSE	FALSE	0	0	2.4	250.5077027
[truncated: 13 more columns]
