# Supplementary material for: Cytokine ranking via mutual information algorithm correlates cytokine profiles with presenting disease severity in patients infected with SARS-CoV-2
Source: eLife. 2021 Jan 14;10:e64958. doi: 10.7554/eLife.64958 (PMC7872512; doi:10.7554/eLife.64958)
Supplement: Source code 1. [file elife-64958-code1.zip]

Archive with 1 entries (1 files):
- Source Code File 1.R
